# Supplementary material for: PAX7, a Key for Myogenesis Modulation in Muscular Dystrophies through Multiple Signaling Pathways: A Systematic Review
Source: Int J Mol Sci. 2023 Aug 22;24(17):13051. doi: 10.3390/ijms241713051 (PMC10487808; doi:10.3390/ijms241713051)
Supplement: Supplementary file 1 [file ijms-24-13051-s001.zip]

Archive with 1 entries (1 files):
- ijms-2478678-supplementary.pdf
